# Supplementary material for: A (–)-kolavenyl diphosphate synthase catalyzes the first step of salvinorin A biosynthesis in Salvia divinorum
Source: J Exp Bot. 2017 Feb 15;68(5):1109–22. doi: 10.1093/jxb/erw493 (PMC5441855; doi:10.1093/jxb/erw493)
Supplement: Supplementary Data [file erw493_Supplementary_Data.zip]

Archive with 1 entries (1 files):
- supplementary_tables_S1_S6_figures_S1_S8.pdf
